# Supplementary material for: Onyx disparamphis sp. n. (Nematoda, Desmodorida) from South Korea with a taxonomic review of the genus
Source: PeerJ. 2022 Mar 16;10:e13010. doi: 10.7717/peerj.13010 (PMC8934044; doi:10.7717/peerj.13010)
Supplement: Supplemental Information 1 — The table of raw data contains all morphometric data for all type specimens of Onyx disparamphis sp. n. The data allow distinguish Onyx disparamphis fron all other Onyx species. Left column presents dimensions, measurement and characters which are used normally for species discriminations. Uppermost line presents type specimens in slides. Males and females are given on different sheets. Meanings of characters are not abbreviated and presented as is in the left column. Statistical parameters in the right columns: n –number of specimens measured; min –minimal variable; max –maximal variable, mean –mean value, SD –standard deviation, CV –coefficient of variation (standard deviation divided by mean value, in %%). Some variables are missing because of impossibility of measuring (damaged specimen, inconvenient location in slide) and replaced by “x”. [file peerj-10-13010-s001.xlsx]

## Sheet: males
Male specimen label numbers in slides	L 1-5 Rep 2 slide 1 n 5	M 0-1 Rep 1 slide 10 n 7	M1-5 Rep1 sl12 n1	M1-5 Rep1 sl12 n4	M1-5 Rep1 sl14 n5	M1-5 Rep1 sl17 n7	U0-1 Rep2 sl1 n9	U0-1 Rep2 sl 4 n 9	U0-1 Rep2 sl 9 n 1	U0-1 Rep2 sl 13 n 2	U0-1 Rep2 sl 15 n 3	U0-1 Rep2 sl 15 n 9	U0-1 Rep2 sl 15 n 10	U0-1 Rep2 sl 16 n 8	U0-1 Rep2 sl 19 n 2	U 1-5 Rep2 sl 8 n 4	U 1-5 Rep2 sl 11 n 3	U 1-5 Rep2 sl 14 n 4		n	min	max	mean	SD	CV%
Male specimen serial numbers	1	2	3	4	5	6	7	8	9	10	11	12	13	14	15	16	17	18
CHARACTERS
Body length x20 x1, μm	851	909	870	915	930.7	1013.7	771	892	889	854	915	912	869.6	846	750	840.2	810	869.2		18	750	1013.7	872.633	60.5233	6.94
Pharynx length x40x1, μm	159	159	164	153	155.8	162	149	160	163	159	168.7	168.9	151.5	146.5	161	154	?	145		17	145	168.9	157.612	7.04485	4.47
Tail length x40x1, μm	91	79	86	86.6	81.2	96.7	68	85	87	62	74.6	88.2	80.4	79	74	81	68.3	?		17	62	96.7	80.4706	8.98462	11.2
a	30.4	36.4	33.5	x	36.8	40.5	30.1	34.3	34.2	32.2	36.9	38.2	36.2	33.6	28.8	33.1	29.2	34.1		17	28.8	40.5	34.0294	3.25553	9.58
b	5.35	5.72	5.3	5.98	5.75	6.26	5.17	5.58	5.45	5.37	5.42	5.4	5.74	5.77	4.66	5.46	?	5.99		17	4.66	6.26	5.55118	0.367914	6.67
c	9.35	11.5	10.1	10.6	11.5	10.5	11.3	10.5	10.2	13.8	12.6	10.3	10.8	10.7	10.1	13.8	11.9	?		17	9.35	13.8	11.15	1.26293	11.3
c'	3.79	x	3.74	x	3.87	4.34	2.74	3.7	3.87	2.48	x	x	3.61	3.59	2.96	3.54	2.86	?		13	2.48	4.34	3.46846	0.539225	15.6
Body diameter level cephalic setae x100x1, μm	20	19	18	19.8	17	x	x	x	14	12	13	12.6	14.6	?	10.7	11	12	?		13	10.7	20	14.9	3.41955	23
Body diameter level amphid anteriorly x100x1, μm	x	x	18	x	x	18.9	15.6	x	x	x		x		?	x	19.1	x	x		4	15.6	19.1	17.9	1.60624	8.99
Body diameter level subcephalic setae x100x1, μm	x	x	21.3	x	x	x	24	24.7	22.1	25.7	24	24.8	25.4	?	20	24	24.6	25.9		12	20	25.9	23.875	1.82564	7.66
Body diameter level nerve ring x100x1, μm	26	26.7	27	26.7	26	26.2	24.2	25	26	27.5	23.4	28.9	26.7	25.5	25.7	26	26.4	23.9		18	23.4	28.9	25.9889	1.30784	5.04
Body diameter level cardia x100x1, μm	30	25	25	25.6	25.3	24.1	27.5	26.8	25	26.4	26	26.8	26	25.2	25.2	26.6	26.2	27.9		18	24.1	30	26.1444	1.36908	5.24
Body diameter midbody x100x1, μm	28	25	26	x	25.3	25	25.6	26	26	26.5	24.8	23.9	24.4	25.2	26	25.4	27.7	25.5		17	23.9	28	25.6647	1.04698	4.09
Body diameter level cloaca x100x1, μm	24	x	23	x	21	22.3	24.8	23	22.5	25.6	x	x	22.3	22	25	22.9	23.9	x		13	21	25.6	23.2538	1.32955	5.72
Cephalic setae length x100x1, μm	12	10	9.3	10.9	12	14.2	x	x	11	10	11	11	10.3	12.6	12.6	11.6	12	12		16	9.3	14.2	11.4062	1.22391	10.7
Subcephalic setae x100x1, μm	x	x	10.8		x	x	8.4	11.7	11.6	10.7	12.5	13.4	12	?	13.3	13	12	12		12	8.4	13.4	11.7833	1.37102	11.6
Amphid width anterriorly x100x1, μm	x	7.2	6.6	7.5	x	5.3	x	x	x	x	x	x	x	?	x	6.1	x	x		5	5.3	7.5	6.54	0.879204	13.5
Amphid furrow length x100x1, μm	x	34	100.3	55	74.6	73.5	75	x	57	88	84	73.7	82.2	?	78.8	73.2	?	x		13	34	100.3	73.0231	16.628	22.8
stoma total length x100x1, μm	60	45.6	43.6	48.4	42	48.7	42.7	53	45	49.7	55.3	66	50.9	?	44.7	52.9	48.9	x		16	42	66	49.8375	6.52246	13.1
Dorsal onch length ventr side (tip - stoma end) x100x1, μm	37	33	28	33.7	33.1	26.8	x	x	36	37.7	36.2	35.9	33.8	?	35	39.6	35.6	x		14	26.8	39.6	34.3857	3.48356	10.1
Dorsal onch length dors side (tip - stoma wall) x100x1, μm	9.8	8	6.8	7.1	9	9.7	7.4	x	8.8	8.2	7.5	9.4	7.5	?	8.4	8.6	?	x		14	6.8	9.8	8.3	0.966357	11.7
Dental crown length, μm	x	x	x	x	x	x	x	4	4.5	3.2	4	3.2	3.6	?	4	4.3	4.4	x		9	3.2	4.5	3.91111	0.483333	12.3
Terminal bulb length x100x1, μm	45	44	45	38.6	44.5	49	42.3	41.1	43.2	49.5	48	45.5	42.8	44.6	43	40.6	?	50		17	38.6	50	44.5118	3.18941	7.17
Terminal bulb width x100x1, μm	18	17.4	18.8	19.9	16.3	15.5	16.8	17.6	16	16	16.5	17.3	16.8	18.2	16.4	18.1	16.5	16.5		18	15.5	19.9	17.1444	1.12366	6.53
Precloacal supplement number	15	x	15	?	18	18	x	14	18	17	18	16	hardly to count	17	16	18	19	?		13	14	19	16.8462	1.51911	9.02
Spicule length arc x100x1, μm	38.4	38.5	33.2	?	35.7	35.7	40	36	34.8	35.5	38.5	34.1	34	37.3	36.4	35	37.3	?		16	33.2	40	36.275	1.91329	5.26
Spicule length chord x100x1, μm	23.4	27	24.7	?	26.9	25.5	30	26.5	25.3	26.6	30.4	26.3	28.9	28.6	27.5	25.6	24.3	?		16	23.4	30.4	26.7188	1.9877	7.45
Gubernaculum length x100x, μm	17	12.3	12.6	?	13.6	17	13.2	16.7	15.4	17.8	19.5	15	14	15.5	16	16.1	15.9	?		16	12.3	19.5	15.475	1.96723	12.7
testis position in relation to intestine	left	left	left	x	left	left	?	?	left	left	left	left	left	left	left	left	left	?

## Sheet: females
Female specimen label numbers in slides	L0-1 Rep2 sl6 n4	L1-5 Rep2 sl3 n1	M0-1 Rep1 sl14 n9	M1-5 Rep2 sl6 n1	M1-5 Rep2 sl6 n10	M5-10 Rep2 sl4 n8	M5-10 Rep2 sl10 n7	U0-1 Rep2 sl2 n10	U 1-5 Rep1 sl2 n3	U 1-5 Rep2 sl 7 n 5	U 10-15 Rep2 sl 1 n 4	U 15-20 Rep1 sl 3 n 1	U 15-20 Rep1 sl 3 n 2
Female specimen serial numbers	1	2	3	4	5	6	7	8	9	10	11	12	13
CHARACTERS				head a bit in paraffin			entire		entire
							head			head !	head turned down and hardly measurable			n	min	max	mean	CD	CV%
Body length x20 x1, μm	799	827.5	749	889	841	832	883	767	811	759	762	787.4	694.8	13	694.8	889	800.131	55.1013	6.89
Pharynx length x40x1, μm	170	180.3	145	183	162	170	164	153.6	157	156.5	141.2	167.2	144.5	13	141.2	183	161.1	13.1596	8.17
Tail length x40x1, μm	71	68.5	64	78	x	72	74	79	70	68.4	53.6	77.3	68.9	12	53.6	79	70.3917	6.93102	9.85
Head apex - vulva x20 x1, μm	x	442.4	382	460	438	426	450	370	376	387	391	414.5	325.4	12	325.4	460	405.192	39.9087	9.85
a	23.5	20.7	20.8	27.8	24	23.1	24.5	20.7	22.7	21.7	20.7	22.8	20	13	20	27.8	22.5385	2.14691	9.54
b	4.7	4.59	5.16	4.86	5.19	4.89	5.38	5.01	5.17	4.87	5.4	4.71	4.81	13	4.59	5.4	4.98	0.260896	5.22
c	11.3	12.1	11.7	11.4	x	11.6	11.9	9.71	11.6	11.1	14.2	10.2	10.1	12	9.71	14.2	11.4092	1.16131	10.2
c'	3.23	3.17	3.2	4.11	x	3.43	3.22	3.76	3.33	3.6	2.48	3.5	3.23	12	2.48	4.11	3.355	0.392509	11.6
V	x	53.5	51	51.74	52.1	51.2	51	48.2	46.4	51	51.3	52.6	46.8	12	46.4	53.5	50.57	2.23848	4.43
Body diameter level cephalic setae x100x1, μm	11	18	20	11	20	x	21	20	19	10.5	x	9.8	9.8	11	9.8	21	15.4636	4.89863	31.7
Body diameter level amphid anteriorly x100x1, μm	11	20	x	15	x	x	x	x	x	18	x	16.6	x	5	11	20	16.12	3.40176	21.1
Body diameter level subcephalic setae x100x1, μm	22	?	x	22	29	26.6	34	30	30	28.3	x	28.7	26.3	10	22	34	27.69	3.67377	13.3
Body diameter level nerve ring x100x1, μm	29	28	31.4	30	30	28	28.6	30	27.6	29.7	30.7	30.6	29	13	27.6	31.4	29.4308	1.16932	3.98
Body diameter level cardia x100x1, μm	30	35	34	29	32	37	35	30.9	31.6	32.1	33.5	32.8	29.4	13	29	37	32.4846	2.38007	7.33
Body diameter midbody x100x1, μm	34	40	36	32	35	36	36	37	35.8	35.2	36.9	34.6	34.8	13	32	40	35.6385	1.85272	5.19
Body diameter level cloaca x100x1, μm	22	21.6	20	19	25	21	23	21	21	19	21.6	22.1	21.3	13	19	25	21.3538	1.59144	7.45
Cephalic setae length x100x1, μm	7.5	10	10	10	12	x	9.5	11	12.6	13	x	6.5	10.5	11	6.5	13	10.2364	1.97852	19.3
Subcephalic setae length x100x1, μm	10	12.5	x	x	10	x	9.8	11		9.6	x	x	?	6	9.6	12.5	10.4833	1.09985	10.5
Amphid width x100x1, μm	7	8	x	8	seen not distinctly	x	x	x	x	6.8	x	6.9	x	5	6.8	8	7.34	0.60663	8.31
Stoma total length x100x1, μm	49	48	56	49	56	62	53.3	60	57.8	49	x	51.7	43.6	12	43.6	62	52.95	5.51156	10.4
Cheilostome length x100x1, μm	3.5	5	3.6	x		x	x	x	x	x	x	x	x	3	3.5	5	4.03333	0.83865	20.8
Anterior pharyngostome length x100x1, μm	8	6	6.4	x		x	x	x	x	x	x	x	x	3	6	8	6.8	1.0583	15.6
Anterior pharyngostome width x100x1, μm	?	5	6	x		x	x	x	x	x	x	x	x	2	5	6	5.5	0.707107	12.9
Posterior pharyngostome length x100x1, μm	37	35	43	x		x	x	x	x	x	x	x	x	3	35	43	38.3333	4.16333	10.9
Dorsal onch ventral side length x100x1, μm	?	40	38	15	17	11	14	38.5	39	37.2	x	40.3	33	11	11	40.3	29.3636	12.2095	41.7
Dorsal onch dorsal side length x100x1, μm	12	9.5	5	9	5.3	6	11.7	10.6	8.8	19.9	x	9.8	8.4	12	5	19.9	9.66667	3.95781	41
Dental crown length, μm	?	?	x	x		x	x	5	4	4	x	4	4.4	5	4	5	4.28	0.438178	10.3
Terminal bulb length x100x1, μm	60	53	54	59	62	55.5	50	50	58	54	55.8	59.3	49.2	13	49.2	62	55.3692	4.14576	7.5
Terminal bulb width x100x1, μm	23	19	23	24	27	24.5	24	22.5	24.7	23.8	21.1	23.1	17.8	13	17.8	27	22.8846	2.42413	10.6
Anterior ovary position in relation to intestine	left	left	left	left	left	left	left	left	left	left	left	left	left
Posterior ovary position in relation to intestine	left	left	left	left	left	left	left	left	left	left	left	left	left
caudal glands	seemingly three caudal cell bodies just anterior to the anus	midgut pressed out ventrally but gland cell bodies obscure	uncertain	obscure	rather within tail	uncertain	obscure	indistinct left to intestine	obscure	obscure	obscure	obscure	obscure
